# Supplementary material for: A recommendation for the use of electrical biosensing technology in neonatology
Source: Pediatr Res. 2024 Jul 8;97(2):510–23. doi: 10.1038/s41390-024-03369-z (PMC12015118; doi:10.1038/s41390-024-03369-z)
Supplement: Supplementary file 1 — Supplementary data [file 41390_2024_3369_MOESM1_ESM.xlsx]

## Sheet: Sheet1
Category	Study	Aim	Sample size	Results
			Patients/ measurements
TEBT Accuracy	Costeloe 1977 (32)	Prospective observational	32 (109)	CO measurements influenced by Hct
		Compare TEBT with pulmonary capillary blood flow by N2O rebreathing		CO determined by TEBT compared to iN2O – correlates only in certain HCt
	Tibballs 1989 (33)	Prospective descriptive	26 (81)	TEBT overestimates TTE
		Determine accuracy Comparison TEBT and TTE in ventilated neonates
	Weisz 2012 (34)	Prospective method comparison	10 (97)	TEBT underestimates TTE
		Compare TEBT and TTE
	Grollmuss 2012 (52)	Prospective method comparison	24 (240)	TEBT overestimates TTE
		Accuracy of TEBT vs TTE in in neonates after TGA switch surgery		TEBT interchangeable with TTE
				Time-related differences after surgery
	Noori 2012 (36)	Prospective method comparison	20 (115)	TEBT as accurate as TTE (minimal underestimation)
		Validate EV and TTE in healthy term infants		High inter-individual variation (TEBT and TTE)
	Blohm 2014 (37)	Prospective observational	26 (40)	TEBT not interchangeable with TTE in preterm group
		Determine accuracy TEBT vs TTE		Influenced by ventilation, NIPPV, body weight
	Grollmuss 2014 (35)	Prospective method comparison	28 (228)	TEBT overestimates TTE but acceptable
		Accuracy of TEBT vs TTE in LBW and VLBW infants		TEBT interchangeable with TTE
	Song 2014 (38)	Prospective observational	40 (108)	TTE correlates with LVO and RVO irrespective of PDA
		Determine accuracy of TEBT vs TTE		Influenced by HFV
	Weisz 2014 (39)	Prospective observational method comparison	26 (78)	Consistent systemic bias
		Accuracy TEBT (BR) vs TTE in PDA ligation		BR underestimates TTE
				Increased bias over time
	Torigoe 2015 (40)	Prospective observational	28 (81)	TEBT underestimates TTE
		Accuracy TEBT vs TTE in VLBW/ LBW & effect of PDA/ ventilation		Affected by PDA but not ventilators
	Blohm 2016 (41)	Prospective observational	99 (291)	TEBT overestimated TTE in neonates with PDA/ PFO
		Accuracy TEBT vs TTE as influenced by shunts (PFO/ PDA) in non-ventilated neonates
	Boet 2016 (42)	Prospective observational	79 (451)	Good correlation & variability
		Accuracy TEBT vs TTE in stable preterm infants		TEBT overestimates TTE at high SV and CO
				Nomograms for GA and BW (ml & l/min)
	Hsu 2017 (43)	Prospective observational	36 (105)	TEBT underestimated TTE
		Agreement TTE vs TEBT in preterm infants with hsPDA		Wide but acceptable agreement
				Influenced by high CO and HFO
	Van Wyk 2020 (44)	Prospective observation	63 (754)	TEBT overestimated TTE
		Determine agreement TEBT vs TTE in preterm infant
	Lockhurst 2021(45)	Prospective observational	19	Underestimated TTE
		Agreement TEBT and TTE		Relative accuracy, poor precision
				Poor trending accuracy
	Xu 2021 (46)	Prospective observational	136 (155)	Significant differences between CO TEBT vs TTE m-mode but z-scores for both were similar
		Agreement of TEBT and m-mode TTE
	Schwarz 2022 (47)	Prospective observational	24 (44)	TEBT overestimated TTE
		Agreement TEBT vs TTE in very preterm infants		EBT measurements of LVO and RVO in first 48 hours not interchangeable with TTE
	Hassan 2022(48)	Prospective comparative	38 (85)	lack of agreement, limited applicability to monitor absolute CO values in ELBW neonates
		Comparison TEBT and TTE in ELBW neonates		Affected by PDA and ventilation modes
	Van Wyk 2022(49)	Prospective observational	68 (754)	Poor trending ability
		Trending ability over first 72 hours of life
TEBT Transition/ cord clamping	Freyschuss 1979(66)	Prospective observational	48	Decreased SV and increased CO during 2-4 hours after delivery in NVD with increased SV and increased CO in CS group
		Measurement of CO parameters in vaginally and CS neonates in first 32 hours of life		Significant differences in SV between NVD and CS at 4 hours age, rest non-significant
	Freyschuss 1982 (75)	Prospective observational	22	No difference in CO or SV between infants of mothers with different types of diabetes
		Determine possible relationship between neonatal circulatory function and maternal diabetic control
	Kagiya 1989 (78)	Prospective observational	295	CO/ SV decreased at 5-6 hours and then increased
		Evaluate systolic time intervals and changes in impedance cardiogram parameters after birth		Cardiogram and systolic time intervals differed in babies with cord clamping after 3 minutes
	Belik 1988 (122)	Prospective descriptive	17	BI usable in infants
		Evaluate use of BI in neonates
	Sexson 1991(64)	Prospective, case-referent	52	Reference values determined
		Determine reference values for preterm and term infants		CO and SV linear correlation with body weight
				Impedance values show curvilinear and negative relation to body weight
	Long 2012 (157) *	Case series	3	TEBT-SV correlated with NIRS-renal perfusion
		Determine reproducibility of TEBT and NIRS under steady state conditions in healthy infants
	Hsu 2016 (63)	Prospective observational	280	Reference ranges for SV, CO,TFC, index of contractility, SVR for different GA and BW categories
		Determine reference ranges for TEBT values in hemodynamically stable neonates
	Cappelleri 2020 (72)	Prospective observational	29	TEBT-CO and SV increased over first 48 hours of life and decrease in SVR
		Describe haemodynamic changes in asymptomatic mid-to-late preterm infants in first 48 hours of life		No difference in parameters between surfactant & no-surfactant group
	Martini 2020 (80)	Prospective observational	40	Bradycardia events with/ without desaturation causes significant negative changes in CO and increases in SVR
		Determine cardiovascular & cerebrovascular changes in response to cardiorespiratory events
	Baik- Schneditz 2021 (70)	Prospective observational	99	Higher CO in males vs females at 15 minutes after birth
		Determine sex differences between CO, cTOI after birth
	Baik-Schneditz 2021 (71)	Prospective observational	99	CO decreased up to 10 min after birth & increased at 15 min
		Correlation between CO & cTOI after birth
	McCarthy 2021 (67)	Prospective observational	49	Feasible & safe in DR
		CO in term infants if first hours of life		TEB-CO lower than TTE-CO
				Decrease in CO from birth to 2 hours of life
	Muniru 2023 (53)	Retrospective machine learning algorithm development to predict CO	40	30 minutes of TEBT data was able to predict CO, SV, HR, CI, VET and SVV in the following hour with a low absolute error and standard deviation
	Katheria 2015 (77)	Prospective, observational	197	NO difference in CO in UCM vs DCC
		Comparison of outcomes of UCM and DCC in preterm infants
	Katheria 2016 (79)	Prospective comparative	150	No difference in CO over first 24 hours of life between groups
		Comparison of DCC with ventilation vs DCC only
	Freidl 2017 (68)	Prospective observational	100 (1500)	Increase in CO initially & decrease from 4 to 10 min
		CO monitoring during transition (15 min after birth)		Significant loss of data due to signal quality
	Metwalli 2022 (74)	Prospective observational	200	Pre-ejection period differs between CS and NVD born preterm infants
		Determine EC parameters in first 15 minutes of life		SVV differed between modes of delivery and term and late preterm infants
	Soliman 2022 (76)	Randomized clinical trial	68	Higher CO and contractility with longer DCC
		Comparison of hemodynamic parameters in 30s vs 120s DCC
TEBT - Ventilation	Noack 1977 (85)	Case report	2	Decreased SV and CO during pneumothorax
		Measurement of TEBT for early detection of pneumothorax		Increased Z0 (impedance) levels
	Weaver 2021(155)	Prospective observational	800	ICON, SVV and TFC associated with increased risk of mortality in infants 23-28 weeks on mechanical ventilation
		Determine hemodynamic benefits of TEBT during mechanical ventilation		ICON associated with oxygen dependency in infants 23-25 weeks on mechanical ventilation
	Rachel 2022 (83)	Prospective observational	10 (2240)	Decrease in CO in most neonates post-extubation due to changes in SV
		Feasibility of measuring CO changes after extubation		Influenced by PDA presence
	Bugiera 2022 (82)	Prospective observational cross-over	20	No differences in CO/ SV/ contractility between pressure control and VG mode
		Determine circulatory parameters and cerebral oxygenation in pressure control vs volume targeted ventilation
	Elmazzahy 2023 (84)	Prospective, comparative	30	Decrease in CI, HRV and SV in respiratory distress group at 2 hours
		Determine ability of TEBT hemodynamic parameters to predict outcome (ICU admission) in term infants with respiratory distress		Unable to predict outcome at 10 minutes or 2 hours
	DeBenedictis 2023 (156)	Prospective observational	19	Decreased CO and HR predicts extubation failure
		Determine if cardiac responsiveness can predict extubation success
TEBT- PDA management	Lien 2015 (57)	Prospective observational	30	CO/ CI decrease and SVR increases after ligation
		Examine hemodynamic changes caused by PDA closure		Cardiovascular impact TEBT in<1kg neonates for anesthesia
				Changes from baseline overt time
	Katheria 2018 (55)	Retrospective secondary analysis	292	Increased LVO predictive of clinically significant PDA
		Use TEBT to predict significant PDA requiring treatment		LVO lower in untreated compared to treated infants
	Rodriguez Sanchez de la Blanca 2018 (59)	Prospective observational cross over	18	Decreased CI and contractility and CO post ligation and increase in SVRI
		Determine CO in medical vs surgical closure of PDA over 72 hours
	Hsu 2019 (60)	Retrospective descriptive	18	Significant differences in CO prior to dose 1 and 8-24 hours after dose 3 between ibuprofen responders & non-responders
		To identify changes in CO during pharmacological closure (ibuprofen)
	Gatelli 2022 (58)	Case series	5	Contractility, CO, and SV change after PDA closure
		TEBT monitoring during percutaneous PDA closure		Can be used to monitor for low flow states after closure esp. if SVR remains high
TEBT - Position changes	Ma 2015 (119)	Prospective observational cross over	30	SV & CO decreased and SVR increased from supine to prone followed by recovery when supine again
		Determine cardiovascular changes in prone position
	Wu 2017 (118)	Prospective observational	34	Decreased SV during supine to prone position change but not from prone to supine
		Determine changes in systemic and cerebral hemodynamics in prone and supine sleeping position		Decreased CO from supine to prone followed by recovery when returned to supine
	Loi 2023 (120)	Prospective, crossover, controlled	161	CO decreased in prone position
		Effect of pronation on hemodynamic and oxygenation parameters in neonates with RDS, NARDS and evolving BPD		Differences in CO changes with prone between neonates with RDS, NRDS and evolving BPD
TEBT-Anesthesia	King 2016 (109)	Prospective observational – retrospective analysis	24 (7 <28 days)	Borderline significance of SI changes with SpO2 changes
		Determine if desaturation events during anesthesia affect S & CI		Decrease in SI if sats<95%
	Dennhart 2020 (111)	Prospective observational	50 (12 neonates)	No effects of etomidate on CI
		Determine effect of etomidate on systemic & cerebral perfusion in congenital heart disease
	Beck 2020 (112)	Prospective observational	20 (mixed)	No effect of causal anesthesia on CI
		Effect of awake caudal anesthesia on systemic & cerebral perfusion		No change from baseline to post-op
TEBT-Transport	Boet 2017 (121)	Prospective observational	30	TEBT overestimates SV compared to TTE
		Determine feasibility of TEBT during transport and effect on accuracy		No effect of transport on TEBT measurements
TEBT - Therapeutic hypothermia	Forman 2017 (100)	Prospective observational	20	TEBT underestimates TTE
		Feasibility of haemodynamic monitoring during TH		No change in bias between cooling and rewarming
				CO lower during cooling than rewarming
	Breatnach 2018 (99)	Prospective observational	81 – 30 term controls, 35 preterm term-corrected infants, 16 HIE	Increased CO from pre, during and post TH
		Monitor CO during TH and re-warming		Increasing bias between pre, during and post-TH
	Wu 2018 (101)	Prospective observational	20	CO increases during rewarming with decrease in SVR
		Determine haemodynamic changes between cooling and rewarming
	Eriksen 2019 (98)	Prospective observational	15	CO in HIE infants lower than control
		Determine correlation between lactic acidosis and CO during TH		CO stable during first hours of TH
	Miletin 2021 (92)	Prospective observational	20	HIE infants on TH with brain injury showed lower CO, higher SVR and lower SV than non-injury infants
		Determine feasibility and accuracy during therapeutic hypothermia
	Garvey 2022 (102)	Prospective observational	44	CO differs depending on degree of HIE
		Monitor CO during TH		CO changes driven by SR
				Low-cost alternative to CO monitoring
	Balog 2023 (103)	Prospective observational	26	CO increased during rewarming
		Determine cardiac function relation to neurodevelopmental outcome in moderate/ severe HIE		SV unaffected by rewarming
				SV higher in favorable vs unfavorable outcomes
				Regression shows HR determines outcome
TEBT - RBC transfusion	Weaver 2018 (91) *	Prospective comparative	75	Consistently lower CO in transfused group
		To use TEBT and NIRS to compare changes in rCSO2 and CO/SV parameters in anemic infants receiving blood transfusion		Significant differences at 0,30,60,90, and 120 minutes between transfused/ non-transfused group
				No difference in SV measurements
	Jain 2019 (90)	Prospective observational	30	No change in CO at 1 hr post-transfusion compared to pre-transfusion values
		Determine effect of packed cell transfusion on cerebral oxygenation and CO
	Chakkarapani 2023 (140) *	Prospective, observational	20	TEBT overestimates TTE during transfusion
		Determine accuracy of TEBT vs TTE before, during and after packed red blood cell transfusion		Non-significant bias but wide limits of agreement
	Chakkarapani 2023(152,153) *	Prospective, observational	20	Contractility parameters (Pre-ejection period, systolic time ratio) changed before, during & after blood transfusion
		Determine effect of red blood cell transfusion on systemic hemodynamic parameters of TEBT		Linear trend of parameters over time
TEBT - Outcome prediction	Miletin 2020 (92)	Prospective observational	39	Significant differences in CO on day 1 and increase on day 2 in neonates develop PIVH/ NEC
		Correlation of CO with adverse outcome (PIVH, NEC)
	Hsu 2022 (95)	Prospective observational	32	CO dropped after PDA ligation and increased over time post ligation
		Determine CO, cerebral blood flow and rcSO2 and mechanism of neurodevelopmental impairment in VLBW infants requiring PDA ligation		rcSO2 not influenced by CO
	Muniru 2023 (96)	Retrospective machine learning algorithm to predict IVH from TEBT data	63	First 30 minutes of TEBT data (CO, SV, HR, CI, VET and SVV) was able to predict IVH at 6 hours with high sensitivity (91%), moderate precision (70.8%) but low specificity (38.3%)
	Schwarz 2024 (94)	Prospective observational	53	No difference in CO between normal and adverse outcome groups.
		Determine association between EC-derived CO over first 2 days of live and combined death or IVH/ PVL on CUS		IVH>grade 2 may be associated with greater increase in CI over time
TEBT - Cardiac/ surgery	Gatelli 2020 (104)	Case series	2	TEBT can supplement other monitors haemodynamic monitoring
		Haemodynamic assessment of hypoplastic heart syndrome prior to surgery		Can guide therapy
				Normal CO in HLHS estimated 300ml/kg/min
	Soaida 2021 (105)	Prospective observational	14	No change in CO
		Haemodynamic monitoring during thoracoscopic surgery
	Falciola 2022 (106)	Prospective observational	52 (4 <28 days)	Significant inter-individual & intra-individual variation
		Monitor CO during elective surgery		CO below baseline during surgery and anesthesia
TEBT - Sepsis	Gatelli 2021 (87)	Case study	1	Guided of inotrope choice and monitoring drug management in septic shock
		TEBT for monitoring and management of septic shock
	Abdou 2023 (88)	Prospective, quasi experimental	40	SV, CO, CI higher as compared to controls on day 2 after start of sepsis
		Determine efficiency of TEBT for monitoring in late preterm infants with sepsis		TEBT vs TTE: small bias, narrow LOA, PE (SV) 5%
TEBT - Pharmacology	Katheria 2015 (114)	Prospective observational	21	No differences in SV
		Determine effects of early vs late caffeine administration
	Katheria 2017 (116)	Prospective observational	36	No changes in CO
		Determine hemodynamic changes after sodium bicarbonate administration
	El-Khuffash 2023 (117)	Randomized control trial	9	No difference in CO or SVR between groups (milrinone vs placebo)
		Determine if milrinone in conjunction with iNO reduces time on iNO and invasive ventilation
	Truong 2020 (56)	Prospective observational	66	Variable changes in BP
		Determine changes in CO, BP and rScO2 during premedication administration in neonates		No change in CO or rScO2
TEBT - TFC monitoring	Hsu 2016 (63)	Prospective observational	280	Reference ranges for SV, CO,TFC, index of contractility, SVR for different GA and birth weight categories
		Determine reference ranges for TEBT values in hemodynamically stable neonates
	Paviotti 2017 (137)	Prospective observational	96	TFC higher in neonates with RD compared to non-RD
		Compare TFC in neonates with and without RD		TFC independent of GA and mode of delivery
				TFC at 24 hrs independently predicted RD
	Yoon 2022 (136)	Prospective observational	22	Change over time of TFC differed between TTN and RDS
		Evaluate various tools for diagnosis of TTN and RDS in late preterm infants
	Bassiouny 2022 (138)	Prospective observational	105	TFC higher in other causes of RD as compared to TTN
		Compare TFC in neonates with TTN vs other causes of respiratory distress		TFC at 24 hrs ≤24ml/kg and drop>12% differentiated TTN and non-TTN RD causes
	Metwalli 2022 (74)	Prospective observational	200	TFC higher in cesarean section infants compared to normal vertex delivery
		Determine EC parameters in first 15 minutes of life
	Martini 2023 (141)	Prospective observational	64	TFC≥40KOhm-1 in first 72 hours of life predicts need for MV after 24 hours
		Prediction of mechanical ventilation and BPD using lung ultrasound and TFC in RDS		TFC41.4KOhm-1 in first 72 hours of life predicts BPD
	Chakkarapani 2023 (152) *	Prospective, observational	20	TFC changed before, during & after blood transfusion
		Determine effect of red blood cell transfusion on systemic hemodynamic parameters of TEBT
	Van Wyk 2023 (154) *	Post hoc analysis of TEBT vs TTE accuracy study	63	TFC & TFCd0 may be able to be used to determine severity of RDS and predict surfactant requirement
		Determine the effect of different respiratory support modes on TFC in preterm infants
	Martini 2023 (141)	Prospective observational	46	Significant difference in TFC on day 1-3 between hsPDA and restrictive/ closed PDA
		Determine effect of hsPDA on TFC using TEBT and LUS
	WBEBT – cardiac output monitoring
WBEBT	Beck 2018 (144)	Prospective observational	42 (81) (unknown no of neonates)	Small bias, wide LOA, PE28.8%
		WBEBT vs transesophageal doppler		Acceptable
	Rafaeli Rabin 2020 (145)	Prospective observational	36 (61)	Significant differences in SI and CI in neonates with different sizes PDA
		Effectiveness of WBEBT to predict hsPDA in preterm infants
	Mansfield 2021 (142)	Prospective observational	35	TEBT underestimated SV as compared to TTE
		Comparison of WBEBT vs TTE in late preterm and term neonates		Moderate bias and wide LOA, PE40%, TP 27%
				WBEBT acceptable
	Banerjee 2023 (143)	Prospective observational	127	Low bias, wide limits of agreement, low PE
		Determine agreement between WBEBT and TTE and construct normative ranges for CO
* conference abstract only – not included in recommendations
AGA – appropriate for gestational age; BW – birth weight; BI- bioimpedance; BR – bioreactance; CI – cardiac index; CO – cardiac output; CS – caesarean section; cTOI – cerebral tissue oxygenation index; DCC – delayed cord clamping; ELBW – extremely low birth weight; GA – gestational age; HFO – high frequency oscillation; HIE – hypoxic ischaemic encephalopathy; HLHS – hypoplastic left heart syndrom…
